# Supplementary material for: Role of Preoperative Multiple-Drug-Resistant Bacteria Intestinal Colonization in Cardiac Surgery: A Retrospective Study
Source: J Clin Med. 2024 Nov 16;13(22):6897. doi: 10.3390/jcm13226897 (PMC11594926; doi:10.3390/jcm13226897)
Supplement: Supplementary file 1 [file jcm-13-06897-s001.zip]

Archive with 1 entries (1 files):
- jcm-3262323-supplementary.pdf
